# Supplementary material for: Structure and function of a family of tick-derived complement inhibitors targeting properdin
Source: Nat Commun. 2022 Jan 14;13:317. doi: 10.1038/s41467-021-27920-2 (PMC8760278; doi:10.1038/s41467-021-27920-2)
Supplement: Supplementary file 4 — Source Data [file 41467_2021_27920_MOESM4_ESM.xlsx]

## Sheet: Figure 1c
Concentration of inhibitor (M)	Alternative pathway	Alternative pathway	Alternative pathway	Classical pathway	Classical pathway	Classical pathway	Lectin pathway	Lectin pathway	Lectin pathway
	0.099	0.098	0.103	0.111	0.115	0.114	0.145	0.146	0.151
-6.0086	0.123	0.116	0.107	1.23	1.17	1.29	2.869	2.904	2.81
-6.40654	0.117	0.114	0.099	1.406	1.345	1.359	2.854	2.713	2.635
-6.80448	0.136	0.135	0.127	1.308	1.256	1.309	2.735	2.705	2.539
-7.20242	0.271	0.234	0.192	1.282	1.322	1.315	2.616	2.516	2.545
-7.60036	0.747	0.725	0.645	1.246	1.354	1.455	2.729	2.651	2.512
-7.9983	2.004	1.766	1.927	1.331	1.37	1.388	2.649	2.608	2.573
-8.39624	2.548	2.782	2.653	1.307	1.422	1.358	2.672	2.743	2.629
-8.79418	2.856	3.113	2.987	1.245	1.371	1.331	2.628	2.673	2.593
	3.262	3.285	3.145	1.455	1.397	1.324	2.885	2.786	2.487

## Sheet: Figure 1d
PBS	HBP2	EDTA	CIRp-A	OmCI	Diluent
2.224	2.251	0.256	0.712	2.247	0.101
2.044	2.121	0.254	0.575	2.398	0.101
2.119	2.129	0.285	0.557	2.133	0.101

## Sheet: Figure1e
PBS	HBP2	EDTA	CIRp-A	OmCI	Diluent
1.395	1.373	0.083	0.093	0.146	0.068
1.362	1.188	0.082	0.098	0.14	0.068
1.43	1.227	0.084	0.097	0.152	0.068

## Sheet: Figure2b
Concentration of inhibitor (M)	CIRp-A			CK182034_Rm			CD794868_Ra			comp194_RpF			comp308_RpM			comp46007_RaF			OmCI
	0.066	0.066	0.065	0.066	0.066	0.065	0.066	0.066	0.065	0.066	0.066	0.065	0.066	0.066	0.065	0.066	0.066	0.065	0.066	0.066	0.065
-6.0086	0.105	0.099	0.099	0.097	0.096	0.124	0.306	0.31	0.291	0.312	0.293	0.323	0.271	0.31	0.326	0.373	0.298	0.311	0.154	0.159	0.163
-6.40654	0.1	0.099	0.101	0.096	0.1	0.125	0.294	0.287	0.287	0.313	0.319	0.314	0.279	0.318	0.313	0.341	0.327	0.368	0.162	0.162	0.175
-6.80448	0.098	0.098	0.101	0.095	0.1	0.126	0.298	0.293	0.291	0.325	0.285	0.314	0.291	0.315	0.346	0.331	0.369	0.306	0.155	0.158	0.178
-7.20242	0.11	0.115	0.115	0.102	0.103	0.133	0.312	0.303	0.289	0.305	0.313	0.304	0.292	0.339	0.34	0.369	0.312	0.34	0.194	0.23	0.251
-7.60036	0.152	0.176	0.161	0.165	0.17	0.159	0.294	0.292	0.268	0.301	0.295	0.285	0.335	0.313	0.364	0.342	0.322	0.365	0.319	0.295	0.331
-7.9983	0.226	0.241	0.224	0.232	0.229	0.225	0.315	0.273	0.32	0.29	0.292	0.335	0.309	0.367	0.335	0.348	0.362	0.327	0.322	0.35	0.337
-8.39624	0.271	0.277	0.286	0.276	0.249	0.289	0.303	0.287	0.288	0.281	0.332	0.315	0.305	0.332	0.352	0.34	0.306	0.346	0.345	0.324	0.345
-8.79418	0.293	0.29	0.292	0.296	0.304	0.3	0.299	0.334	0.318	0.326	0.341	0.31	0.334	0.314	0.333	0.319	0.352	0.345	0.358	0.324	0.371
	0.313	0.341	0.35	0.313	0.341	0.35	0.313	0.341	0.35	0.313	0.341	0.35	0.313	0.341	0.35	0.313	0.341	0.35	0.313	0.341	0.35

## Sheet: Figure2c
Concentration of inhibitor (M)	CIRp-A			CK182034_Rm			CD794868_Ra			comp194_RpF			comp308_RpM			comp46007_RaF			OmCI
	0.061	0.061	0.061	0.061	0.061	0.061	0.061	0.061	0.061	0.061	0.061	0.061	0.061	0.061	0.061	0.061	0.061	0.061	0.061	0.061	0.061
-6.0086	0.087	0.075	0.069	0.07	0.09	0.074	0.46	0.416	0.445	0.519	0.462	0.468	0.227	0.272	0.262	0.582	0.556	0.623	0.151	0.167	0.156
-6.40654	0.069	0.084	0.067	0.096	0.105	0.128	0.533	0.501	0.543	0.587	0.539	0.531	0.29	0.378	0.412	0.649	0.659	0.637	0.158	0.162	0.166
-6.80448	0.072	0.088	0.069	0.217	0.245	0.258	0.604	0.549	0.582	0.604	0.578	0.513	0.414	0.464	0.505	0.61	0.653	0.68	0.173	0.173	0.165
-7.20242	0.084	0.092	0.09	0.42	0.366	0.398	0.573	0.566	0.569	0.683	0.551	0.531	0.49	0.544	0.557	0.647	0.673	0.691	0.435	0.505	0.538
-7.60036	0.191	0.214	0.217	0.497	0.532	0.461	0.583	0.568	0.664	0.621	0.561	0.548	0.489	0.584	0.569	0.619	0.661	0.614	0.636	0.654	0.649
-7.9983	0.384	0.385	0.403	0.496	0.607	0.555	0.543	0.564	0.542	0.601	0.576	0.528	0.562	0.615	0.599	0.609	0.601	0.649	0.601	0.636	0.655
-8.39624	0.418	0.452	0.491	0.558	0.555	0.641	0.607	0.539	0.573	0.605	0.558	0.521	0.58	0.632	0.608	0.651	0.628	0.662	0.644	0.612	0.659
-8.79418	0.515	0.538	0.517	0.516	0.581	0.559	0.566	0.53	0.577	0.541	0.519	0.555	0.585	0.61	0.628	0.616	0.638	0.665	0.629	0.572	0.596
	0.736	0.628	0.607	0.736	0.628	0.607	0.736	0.628	0.607	0.736	0.628	0.607	0.736	0.628	0.607	0.736	0.628	0.607	0.736	0.628	0.607

## Sheet: Figure2d
Concentration of inhibitor (M)	CIRp-A			CD794868_Ra			CK182034_Rm			comp194_RpF			comp308_RpM			comp46007_RaF			OmCI
	0.085	0.085	0.085	0.085	0.085	0.085	0.085	0.085	0.085	0.085	0.085	0.085	0.085	0.085	0.085	0.085	0.085	0.085	0.085	0.085	0.085
-6.0086	0.497	0.484	0.496	0.641	0.654	0.683	0.262	0.315	0.264	0.673	0.653	0.643	0.638	0.671	0.639	0.328	0.341	0.312	0.273	0.28	0.269
-6.40654	0.585	0.601	0.62	0.705	0.682	0.705	0.419	0.424	0.453	0.703	0.673	0.641	0.664	0.674	0.677	0.499	0.53	0.471	0.312	0.327	0.375
-6.80448	0.65	0.677	0.751	0.707	0.704	0.704	0.59	0.621	0.619	0.748	0.711	0.67	0.68	0.69	0.709	0.646	0.61	0.641	0.669	0.652	0.692
-7.20242	0.663	0.698	0.771	0.703	0.688	0.701	0.663	0.687	0.682	0.737	0.685	0.663	0.695	0.689	0.684	0.682	0.695	0.681	0.693	0.676	0.726
-7.60036	0.693	0.688	0.76	0.697	0.704	0.704	0.643	0.696	0.687	0.733	0.679	0.676	0.695	0.696	0.697	0.723	0.683	0.678	0.689	0.702	0.755
-7.9983	0.68	0.688	0.689	0.663	0.684	0.692	0.671	0.682	0.696	0.721	0.689	0.67	0.66	0.684	0.688	0.726	0.681	0.695	0.711	0.698	0.713
-8.39624	0.654	0.673	0.692	0.677	0.676	0.681	0.672	0.672	0.626	0.733	0.671	0.642	0.65	0.674	0.682	0.681	0.69	0.697	0.685	0.683	0.649
-8.79418	0.651	0.643	0.652	0.671	0.669	0.663	0.634	0.652	0.63	0.65	0.656	0.62	0.635	0.67	0.68	0.69	0.67	0.652	0.631	0.674	0.656
	0.693	0.679	0.661	0.693	0.679	0.661	0.693	0.679	0.661	0.693	0.679	0.661	0.693	0.679	0.661	0.693	0.679	0.661	0.693	0.679	0.661

## Sheet: Figure2e
Concentration of inhibitor (M)	CIRp-A			CK182034_Rm			CD794868_Ra			comp194_RpF			comp308_RpM			comp46007_RaF			OmCI
	0.066	0.066	0.065	0.062	0.062	0.062	0.062	0.062	0.062	0.062	0.062	0.062	0.062	0.062	0.062	0.062	0.062	0.062	0.062	0.062	0.062
-6.0086	0.238	0.258	0.254	0.257	0.258	0.261	0.263	0.252	0.263	0.248	0.255	0.248	0.233	0.247	0.242	0.247	0.259	0.279	0.153	0.136	0.135
-6.40654	0.242	0.268	0.272	0.259	0.258	0.272	0.281	0.269	0.271	0.277	0.272	0.254	0.238	0.254	0.25	0.248	0.247	0.262	0.187	0.141	0.148
-6.80448	0.246	0.254	0.261	0.269	0.282	0.282	0.266	0.271	0.271	0.265	0.281	0.268	0.241	0.246	0.242	0.251	0.25	0.256	0.258	0.145	0.148
-7.20242	0.249	0.267	0.28	0.27	0.269	0.295	0.286	0.276	0.274	0.271	0.262	0.31	0.245	0.249	0.258	0.248	0.259	0.264	0.31	0.208	0.223
-7.60036	0.247	0.258	0.271	0.261	0.267	0.301	0.27	0.279	0.27	0.27	0.267	0.299	0.262	0.252	0.258	0.242	0.264	0.271	0.34	0.254	0.266
-7.9983	0.243	0.253	0.265	0.26	0.281	0.28	0.27	0.266	0.271	0.267	0.267	0.274	0.242	0.242	0.25	0.265	0.254	0.256	0.318	0.261	0.261
-8.39624	0.246	0.26	0.249	0.26	0.279	0.262	0.257	0.258	0.274	0.276	0.262	0.261	0.232	0.246	0.247	0.261	0.258	0.272	0.252	0.246	0.253
-8.79418	0.247	0.248	0.25	0.257	0.256	0.269	0.266	0.26	0.254	0.262	0.271	0.262	0.215	0.241	0.243	0.239	0.232	0.24	0.237	0.238	0.243
	0.253	0.253	0.259	0.253	0.253	0.259	0.253	0.253	0.259	0.253	0.253	0.259	0.253	0.253	0.259	0.253	0.253	0.259	0.253	0.253	0.259

## Sheet: Figure3d
	WT	WT	WT	E170RV173R	E170RV173R	E170RV173R	Q148R	Q148R	Q148R
784	0.0949	0.1168	0.0948	0.1267	0.1285	0.1222	0.4019	0.3081	0.3442
314	0.1671	0.1476	0.1343	0.1688	0.1709	0.1826	0.3836	0.3183	0.3296
125	0.2294	0.2039	0.1918	0.2812	0.2691	0.2748	0.41	0.4451	0.3843

## Sheet: Supp Fig 2d
AP1	0.14	0.106	0.117
AP2	0.884	0.888	0.861
AP3	0.868	0.883	0.869
AP4	0.886	0.864	0.876
AP5	0.86	0.85	0.834
AP6	0.833	0.823	0.791
AP7	0.895	0.81	0.816
CP12*	0.861*	0.851*	0.820*
pMJ41	0.862	0.856	0.826
PBS + serum	0.818	0.804	0.826	0.832
PBS + GVB	0.074	0.069	0.072	0.069

## Sheet: Supp Fig 5b
Insect		Concentration of inhibitor (M)	CIRp-A	CIRp-A	CIRp-A
			0.11	0.1115	0.1122
		-6.0086	0.1158	0.1459	0.1175
		-6.40654	0.1255	0.1194	0.1197
		-6.80448	0.1272	0.118	0.1312
		-7.20242	0.1969	0.163	0.1677
		-7.60036	0.7311	0.7392	0.6228
		-7.9983	1.8266	1.5651	1.5522
		-8.39624	1.4047	1.9132	2.1038
		-8.79418	2.2026	2.3156	1.9686
			2.2392	2.4193	2.441
Bacteria		Concentration of inhibitor (M)	CIRp-A	CIRp-A	CIRp-A
			0.165	0.14	0.143
		-6.0086	0.139	0.144	0.145
		-6.40654	0.145	0.139	0.14
		-6.80448	0.165	0.151	0.141
		-7.20242	0.183	0.158	0.159
		-7.60036	0.553	0.564	0.426
		-7.9983	1.2	1.179	1.167
		-8.39624	1.744	1.6	1.522
		-8.79418	1.709	1.609	1.535
			1.373	1.494	1.528

[truncated: 1 more sheets: Supp Fig 6]
